# Supplementary material for: Influence of Binder Composition and Material Extrusion (MEX) Parameters on the 3D Printing of Highly Filled Copper Feedstocks
Source: Polymers (Basel). 2022 Nov 16;14(22):4962. doi: 10.3390/polym14224962 (PMC9692767; doi:10.3390/polym14224962)
Supplement: Supplementary file 1 [file polymers-14-04962-s001.zip]

Archive with 1 entries (1 files):
- polymers-2021195-supplementary.pdf
